# Supplementary material for: Prolonged Exposure of Primary Human Muscle Cells to Plasma Fatty Acids Associated with Obese Phenotype Induces Persistent Suppression of Muscle Mitochondrial ATP Synthase β Subunit
Source: PLoS One. 2016 Aug 17;11(8):e0160057. doi: 10.1371/journal.pone.0160057 (PMC4988792; doi:10.1371/journal.pone.0160057)
Supplement: S1 Dataset — (XLSX) [file pone.0160057.s002.xlsx]

## Sheet: FSR - Humans
	FSR (%/hr)
Lean
L1	0.0650239
L2	0.0675348
L3	0.0872452
L4	0.0749724
L5	0.0482818
L6	0.0541466
Obese
O1	0.0399851
O2	0.0434149
O3	0.0601802
O4	0.0235394
O5	0.0705002
O6	0.0386948
O7	0.0320109

## Sheet: AA - Humans
	Timepoint	Asp	Glu	Asn	Ser	Gln	Thr	Arg	Tyr	Met	Val	Phe	Ile	Leu
Lean
L1	0	5.99383	64.491	39.6756	73.4482	590.444	88.5788	77.2487	86.79	107.624	232.558	87.8256	72.9373	144.885
L2	0	3.52964	30.6401	10.6066	85.6635	325.253	62.6748	74.4908	27.6125	49.5842	123.153	34.0417	37.7192	106.947
L2	1	7.22381	43.4346	23.4863	98.2741	581.379	89.3654	81.1067	47.5419	72.9879	209.564	58.3865	61.6747	138.395
L3	0	5.00521	39.2717	43.34	114.946	752.188	141.484	89.0493	62.8753	90.6737	236.057	57.9458	65.0524	122.284
L3	1	3.28601	19.9894	24.801	112.567	549.883	104.911	73.3857	37.9196	65.4047	160.58	43.996	39.639	75.0429
L4	0	2.46772	20.0315	21.8566	88.2702	411.446	58.8752	62.2435	36.8023	34.4135	109.794	28.6639	29.3321	40.706
L4	1	4.4745	21.6694	32.0148	80.3434	571.907	76.8815	78.9589	52.9049	42.4629	162.524	44.183	43.0982	47.9944
L5	0	2.16697	21.6919	49.4666	75.267	616.342	103.077	70.4104	71.4415	68.6063	165.737	49.5796	47.4104	105.76
L5	1	4.17214	45.621	43.7033	60.4176	616.013	103.851	60.3502	68.7689	72.7483	191.867	60.4282	51.8366	101.45
L6	0	3.21442	44.6548	26.4325	55.4124	460.139	76.7423	68.748	40.0115	50.6029	120.212	24.0005	40.7106	72.1226
L6	1	5.23083	44.4107	29.8598	41.2371	536.392	84.3742	59.0739	43.9581	53.1748	144.779	33.4601	43.5179	81.5901
Obese
O1	0	6.04748	77.6432	40.6356	63.5332	616.68	58.9156	65.2292	64.0368	71.9853	210.509	69.2527	61.5175	149.92
O1	1	5.83028	70.2134	42.9915	72.4523	728.428	104.342	84.0699	108.126	123.579	294.097	114.156	84.4226	170.231
O2	0	7.20597	107.251	38.7843	93.8972	650.595	114.217	79.1736	87.4504	125.503	242.127	59.2926	79.2127	157.72
O2	1	6.14424	72.7786	33.0269	77.776	586.462	98.452	67.4181	66.1282	92.3103	191.34	52.3522	56.524	141.903
O3	0	7.55847	97.0261	49.4065	105.676	748.201	118.371	71.0304	117.263	115.491	370.76	78.7572	126.807	150.151
O3	1	7.26074	81.0361	52.1246	109.038	815.79	118.379	63.8937	119.927	116.308	376.72	90.7488	120.833	179.089
O4	0	4.13924	71.2132	40.8083	126.949	614.204	102.386	72.7517	72.8735	65.9357	142.179	40.9294	46.9715	79.1553
O4	1	3.92348	57.3022	55.0887	122.041	761.606	153.934	73.2435	124.824	140.278	219.111	89.87	69.6261	128.043
O5	0	4.19346	44.3951	34.034	176.86	485.959	178.41	98.9386	58.1661	69.2629	152.257	40.7233	41.3204	95.3151
O5	1	2.447	34.5439	31.7729	188.426	507.088	154.223	66.3489	58.9443	60.0208	155.612	45.9004	32.613	88.1253
O6	0	3.51664	57.0262	25.7521	54.7001	498.208	94.8884	43.7784	58.3112	53.5297	145.958	31.266	45.1447	73.5036
O6	1	7.59579	80.3766	33.1961	53.5536	721.556	119.282	47.7371	74.6446	64.5319	195.582	55.6286	57.2502	85.5435
O7	0	3.41135	65.0725	27.5813	93.6817	356.764	71.9926	55.4945	54.1298	76.6457	160.535	35.3278	43.2478	117.13
O7	1	3.06342	57.7808	26.9116	76.0658	394.148	74.3459	47.2342	59.5532	76.4289	171.554	42.5865	45.2795	109.555

## Sheet: Gluc uptake and PS - Cells
Glucose Uptake					Protein Synthesis
VEH	Lean NEFA	Lean NEFA(P)	Obese NEFA		VEH	Lean NEFA	Lean NEFA(P)	Obese
593	600	572	486		4774	4019	4897	1653
585	578	599	583		2495	4976	3576	1802
659	551	603	580		9322	3649	3680	2681
599	513	606	579		6653	4752	3492	2521
606	545	492	538		4301	2935	4469	1822
591	549	553	535		5964	3282	2807	2326
Pre	Post				Pre	Post
486	592				2210	3475
585	598				2631	2575
551	614				3571	2871
513	696				3342	1624
492	608				3099	2793
553	589				3801	3181

## Sheet: ATPbeta&ATPepsilon mRNA -Humans
ATPbeta
Lean							Obese
	ATP5B (Ct)	GAPDH (Ct)	ΔCt	ΔΔCt	2-ΔΔCt			ATP5B (Ct)	GAPDH (Ct)	ΔCt	ΔΔCt	2-ΔΔCt
L1	21.4144	11.5703	9.84417	0.0700472	0.952607		O1	21.3784	12.9148	8.46362	-1.3105	2.48028
L2	22.7577	13.2225	9.53529	-0.238838	1.18004		O2	20.7545	12.5969	8.15764	-1.61648	3.06626
L3	23.9408	14.2343	9.70652	-0.0676018	1.04797		O3	20.4482	11.7989	8.64929	-1.12484	2.18077
L4	21.1571	11.2848	9.87238	0.0982596	0.934159		O4	19.2969	10.3113	8.98558	-0.788541	1.72733
L5	15.5126	5.771	9.74163	-0.0324926	1.02278		O5	18.2426	10.6623	7.5803	-2.19382	4.57516
L6	15.7072	5.76244	9.94475	0.170626	0.888457		O6	15.6295	5.89292	9.73657	-0.0375568	1.02637
							O7	15.3996	5.78426	9.61537	-0.158757	1.11633
Average			9.77412	-2.96059e-16	1.00434					8.7412	-1.03293	2.31036
SEM				0.0595383	0.0424835						0.292297	0.467023
ATPepsilon
Lean							Obese
Subject ID	ATP5E (Ct)	GAPDH (Ct)	ΔCt	ΔΔCt	2-ΔΔCt		Subject ID	ATP5E (Ct)	GAPDH (Ct)	ΔCt	ΔΔCt	2-ΔΔCt
L1	22.139	11.5703	10.5687	0.891407	0.539088		O1	21.816	12.9148	8.9012	-0.776133	1.71253
L2	22.895	13.2225	9.67254	-0.00479267	1.00333		O2	22.015	12.5969	9.41811	-0.259229	1.19684
L3	23.025	14.2343	8.79072	-0.886614	1.84883		O3	22.918	11.7989	11.1191	1.44173	0.368125
Average			9.67733	0	1.13042					9.81279	0.135457	1.0925
SEM				0.513276	0.383393						0.669967	0.391588

## Sheet: ATPbeta protein&effic - Humans
Lean	Expression	Efficiency		Obese	Expression	Efficiency
L1	0.55404	0.00724581		O1	0.395897	0.00397714
L2	0.787868	0.00831794		O2	0.496756	0.00201834
L3	0.711352	0.00845657		O3	0.573903	0.0032786
L4	0.446783	0.00595848		O4	0.289304	0.0020866
L5	0.73661	0.00692562		O5	0.169991	0.000462892
L6	0.637698	0.0069021		O6	0.59162	0.00554293
				O7	0.538136	0.00463558

## Sheet: ATPbeta mRNA - Cells
VEH							Lean NEFA
Sample ID	ATP5B (Ct)	GAPDH (Ct)	ΔCt	ΔΔCt	2-ΔΔCt		Sample ID	ATP5B (Ct)	GAPDH (Ct)	ΔCt	ΔΔCt	2-ΔΔCt
T6	15.4269	12.612	2.81494	-0.289763	1.22244		R6	16.174	12.8076	3.36648	0.261775	0.834061
T5	14.9165	11.6722	3.24429	0.139585	0.90778		R5	15.6002	12.3339	3.26634	0.161629	0.894015
T4	15.6069	12.1258	3.48114	0.376429	0.770342		R4	16.4998	13.3178	3.18203	0.0773215	0.947816
T3	14.8192	11.7277	3.09145	-0.0132595	1.00923		R3	15.038	12.2236	2.81439	-0.290319	1.22291
T2	15.6033	12.7067	2.89661	-0.208097	1.15516		R2	15.571	12.3381	3.23285	0.128143	0.915008
T1	15.495	12.3952	3.09981	-0.004894	1.0034		R1	15.7058	12.4462	3.25968	0.154976	0.898147
Average			3.10471	2.96059e-16	1.01139					3.18696	0.0822542	0.951993
SEM				0.0980899	0.0668631						0.0784765	0.0562584
Lean NEFA(P)							Obese NEFA
Sample ID	ATP5B (Ct)	GAPDH (Ct)	ΔCt	ΔΔCt	2-ΔΔCt		Sample ID	ATP5B (Ct)	GAPDH (Ct)	ΔCt	ΔΔCt	2-ΔΔCt
A6	16.2778	13.0012	3.27656	0.171857	0.887699		N6	16.2731	13.3247	2.94842	-0.156291	1.11442
A5	16.7107	13.4169	3.29377	0.189064	0.877174		N5	16.3304	13.0704	3.26001	0.155302	0.897945
A4	15.6113	12.4472	3.1641	0.0593935	0.959667		N4	16.1717	13.1426	3.02918	-0.0755238	1.05374
A3	16.3534	12.011	4.34238	1.23768	0.424055		N3	14.2009	11.482	2.71888	-0.385831	1.30661
A2	16.8071	13.3459	3.46127	0.356559	0.781025		N2	16.7645	13.4511	3.31333	0.208618	0.865366
A1	15.4081	12.1383	3.26983	0.165123	0.891852		N1	18.8761	15.2605	3.6156	0.510891	0.701789
Average			3.46799	0.363279	0.803579					3.14757	0.0428607	0.989979
SEM				0.179185	0.0794135						0.128663	0.0869597

## Sheet: ATPbeta Protein - Cells
VEH	Lean NEFA	Lean NEFA(P)	Obese NEFA
3.44471	4.63629	2.72786	1.78429
3.31144	3.13787	1.73505	2.0383
2.84992	2.20835	3.41407	1.7996
1.98273	5.53746	3.75041	0.902387
8.05001	2.01316	4.57458	1.5083
7.74087	2.46733	2.40768	2.41836

## Sheet: ATPbeta Efficiency - Cells
VEH	Lean NEFA	Lean NEFA(P)	Obese NEFA
0.0197	0.0296	0.0175	0.0087
0.0164	0.0197	0.0235	0.0135
0.0162	0.0104	0.0251	0.0079
0.0148	0.0335	0.0224	0.0049
0.0378	0.0129	0.0299	0.0096
0.0489	0.017	0.0156	0.0125

## Sheet: Glut4&ATPbeta recovery - Cells
ATP5B			GLUT4
Pre	Post		Pre	Post
1.2508	1.55344		1.38468	1.87798
1.82687	1.30032		1.53392	1.26723
1.30825	1.4931		0.729197	1.28998
1.36719	1.15768		0.900392	2.01019
1.42749	1.78694		1.03132	1.44317
1.23923	1.69308		1.25853	1.34994

## Sheet: miRNAs - Humans
miR-127-5p
Lean	miR-127 (Ct)	RNU-6 (Ct)	ΔCt	ΔΔCt	2-ΔΔCt		Obese	miR-127 (Ct)	RNU-6 (Ct)	ΔCt	ΔΔCt	2-ΔΔCt
L1	27.6489	21.9015	5.74744	0.258158	0.836155		O1	26.9657	22.0129	4.95277	-0.536518	1.45047
L2	26.9463	20.9854	5.96093	0.471645	0.721142		O2	25.9478	21.2016	4.74625	-0.743036	1.67369
L3	26.5204	21.3063	5.21413	-0.275157	1.21013		O3	26.4325	21.1612	5.27135	-0.217938	1.16307
L4	27.2231	22.1087	5.11443	-0.374856	1.29671		O4	27.0863	22.3152	4.77118	-0.718104	1.64502
L5	27.277	21.8853	5.39176	-0.0975283	1.06994		O5	26.9599	22.3214	4.63851	-0.850775	1.80347
L6	27.7955	22.2884	5.50702	0.0177382	0.98778		O6	27.6829	22.5495	5.13335	-0.355934	1.27981
Average			5.48929	2.96059e-16	1.02031						-0.570384	1.50259
SEM				0.131041	0.0893239						0.100267	0.101277
miR-101-3p
Lean	miR-101 (Ct)	RNU-6 (Ct)	ΔCt	ΔΔCt	2-ΔΔCt		Obese	miR-101 (Ct)	RNU-6 (Ct)	ΔCt	ΔΔCt	2-ΔΔCt
L1	16.9578	21.9015	-4.94366	0.145108	0.904312		O1	16.7451	22.0129	-5.26786	-0.179091	1.13217
L2	15.8721	20.9854	-5.11331	-0.0245323	1.01715		O2	15.9844	21.2016	-5.21721	-0.128435	1.09311
L3	15.7078	21.3063	-5.59847	-0.5097	1.42375		O3	16.142	21.1612	-5.01918	0.0695912	0.952908
L4	17.4041	22.1087	-4.70458	0.384195	0.766207		O4	16.8786	22.3152	-5.43652	-0.347745	1.27257
L5	16.734	21.8853	-5.15126	-0.0624868	1.04426		O5	17.2325	22.3214	-5.08888	-0.000110333	1.00008
L6	17.2671	22.2884	-5.02136	0.0674167	0.954345		O6	16.8716	22.5495	-5.67792	-0.589144	1.50435
Average			-5.08877	0	1.01834						-0.195823	1.1592
SEM				0.120762	0.0904992						0.098548	0.0826559

[truncated: 9 more sheets: miR-127 - Cells, miR-127&ATPbeta mRNA-Inh-Cells, ATPbeta Prot& Inhibitor - Cells, ATPbeta Effic & Inhibitor-Cells, HRM and DNA meth - Humans, Bisulfite seq and Meth - Humans, miR-127-5p Exosomes - Humans, Diet - Humans, Serum NEFA - Humans]
